# Supplementary material for: Composition-Driven Ultra-Low Hysteresis Electrostrictive Strain in BaTiO3-BaZrO3-Bi(Zn2/3Nb1/3)O3 Ceramics with High Thermal Stability
Source: Materials (Basel). 2026 Jan 16;19(2):374. doi: 10.3390/ma19020374 (PMC12842765; doi:10.3390/ma19020374)
Supplement: Supplementary file 1 [file materials-19-00374-s001.zip]

Archive with 1 entries (1 files):
- materials-4080309-supplementary.pdf
